# Supplementary material for: Within-Trait Heterogeneity in Age Group Differences in Personality Domains and Facets: Implications for the Development and Coherence of Personality Traits
Source: PLoS One. 2015 Mar 9;10(3):e0119667. doi: 10.1371/journal.pone.0119667 (PMC4353719; doi:10.1371/journal.pone.0119667)
Supplement: S1 File — Means, standard deviations, numbers of observations and co-variance matrices for all age groups. (ZIP) [file pone.0119667.s001.zip]

Archive with 1 entries (1 files):
- Mottus et al data.RData
