# Supplementary material for: Within-Trait Heterogeneity in Age Group Differences in Personality Domains and Facets: Implications for the Development and Coherence of Personality Traits
Source: PLoS One. 2015 Mar 9;10(3):e0119667. doi: 10.1371/journal.pone.0119667 (PMC4353719; doi:10.1371/journal.pone.0119667)
Supplement: S3 File — Reliabilities of facet- and domain-level latent traits across age groups and fit indices for single-group and multi-group models. (ODS) [file pone.0119667.s003.ods]

## Sheet: Reliabilities
	Reliabilities in age-groups
	< 25	25 - 29	30 - 34	35 - 39	40 - 44	45 - 49	50 - 54	55 - 59	60 - 64	65 - 69	70 - 74	75
N1: Anxiety	0.80	0.79	0.80	0.77	0.79	0.79	0.78	0.80	0.81	0.75	0.75	0.74
N2: Hostility	0.81	0.79	0.80	0.80	0.77	0.78	0.75	0.72	0.76	0.72	0.71	0.73
N3: Depression	0.78	0.81	0.81	0.77	0.75	0.77	0.75	0.69	0.73	0.67	0.68	0.64
N4: Self-Consciousness	0.67	0.67	0.68	0.65	0.69	0.66	0.63	0.69	0.64	0.67	0.59	0.64
N5: Impulsiveness	0.61	0.55	0.53	0.59	0.56	0.50	0.41	0.58	0.62	0.49	0.52	0.58
N6: Vulnerability to Stress	0.83	0.80	0.83	0.80	0.84	0.82	0.78	0.81	0.79	0.78	0.73	0.74
E1: Warmth	0.70	0.73	0.73	0.76	0.74	0.68	0.62	0.71	0.70	0.64	0.72	0.66
E2: Gregariousness	0.79	0.80	0.79	0.80	0.75	0.80	0.76	0.77	0.76	0.73	0.73	0.69
E3: Assertiveness	0.86	0.84	0.82	0.84	0.85	0.80	0.81	0.83	0.78	0.78	0.77	0.80
E4: Activity	0.75	0.78	0.75	0.77	0.76	0.75	0.70	0.71	0.72	0.76	0.70	0.60
E5: Excitement Seeking	0.65	0.66	0.63	0.66	0.66	0.64	0.57	0.65	0.71	0.66	0.62	0.65
E6: Positive Emotion	0.78	0.80	0.77	0.82	0.77	0.81	0.76	0.75	0.74	0.73	0.69	0.63
O1: Openness to Fantasy	0.74	0.81	0.78	0.82	0.81	0.79	0.77	0.76	0.75	0.65	0.64	0.65
O2: Openness to Aesthetics	0.74	0.77	0.74	0.73	0.77	0.78	0.76	0.79	0.73	0.76	0.76	0.78
O3: Openness to Feelings	0.78	0.75	0.74	0.72	0.72	0.75	0.66	0.72	0.65	0.64	0.58	0.37
O4: Openness to Actions	0.66	0.62	0.67	0.63	0.62	0.67	0.58	0.57	0.60	0.50	0.45	0.39
O5: Openness to Ideas	0.78	0.79	0.80	0.74	0.77	0.76	0.78	0.78	0.75	0.71	0.68	0.69
O6: Openness to Values	0.52	0.55	0.59	0.56	0.57	0.38	0.32	0.39	0.33	0.29	0.18	0.41
A1: Trust	0.73	0.74	0.75	0.75	0.69	0.74	0.70	0.74	0.58	0.60	0.52	0.57
A2: Straightforwardness	0.79	0.79	0.76	0.76	0.72	0.71	0.69	0.77	0.74	0.68	0.62	0.69
A3: Altruism	0.63	0.67	0.64	0.66	0.58	0.62	0.57	0.70	0.50	0.60	0.58	0.60
A4: Compliance	0.76	0.71	0.64	0.64	0.61	0.66	0.67	0.73	0.59	0.57	0.64	0.63
A5: Modesty	0.76	0.75	0.74	0.72	0.72	0.73	0.72	0.74	0.67	0.67	0.62	0.67
A6: Tendermindedness	0.66	0.61	0.57	0.53	0.56	0.53	0.63	0.59	0.55	0.49	0.57	0.57
C1: Competence	0.71	0.67	0.67	0.71	0.72	0.67	0.66	0.70	0.66	0.72	0.70	0.64
C2: Order	0.73	0.75	0.77	0.74	0.72	0.67	0.67	0.74	0.72	0.73	0.71	0.60
C3: Dutifulness	0.64	0.55	0.52	0.67	0.67	0.64	0.62	0.62	0.57	0.66	0.58	0.54
C4: Achievement Striving	0.77	0.74	0.73	0.74	0.77	0.73	0.72	0.72	0.73	0.75	0.66	0.60
C5: Self-Discipline	0.79	0.74	0.72	0.77	0.70	0.72	0.65	0.67	0.74	0.73	0.64	0.47
C6: Deliberation	0.78	0.72	0.71	0.73	0.73	0.68	0.73	0.74	0.75	0.71	0.67	0.65
Average across facets	0.73	0.73	0.72	0.72	0.71	0.70	0.67	0.71	0.68	0.66	0.63	0.62
Neuroticism	0.81	0.82	0.84	0.82	0.84	0.83	0.79	0.80	0.83	0.77	0.77	0.78
Extraversion	0.83	0.82	0.81	0.86	0.82	0.83	0.78	0.79	0.79	0.82	0.80	0.76
Openness	0.68	0.73	0.73	0.70	0.75	0.80	0.76	0.77	0.76	0.67	0.68	0.59
Agreeableness	0.66	0.62	0.53	0.48	0.41	0.55	0.52	0.65	0.49	0.44	0.48	0.56
Conscientiousness	0.84	0.82	0.79	0.84	0.87	0.85	0.82	0.86	0.87	0.88	0.83	0.83
Average across domains	0.76	0.76	0.74	0.74	0.74	0.77	0.74	0.77	0.75	0.72	0.71	0.71
Reliabilities are Ryakov's omegas
Raykov, T. (2001). Estimation of congeneric scale reliability using covariance structure analysis with nonlinear constraints British Journal of Mathematical and Statistical Psychology, 54, 315-323.

## Sheet: Fit indices
	Single-group model (with residual co-variances)									Multi-group models: Configural Measurement Invariance									Multi-group models: Weak Measurement Invariance											Multi-group models: Strong Measurement Invariance											Multi-group models: Strict Measurement Invariance
Personality scale names	Chi-square	Df	CFI	RMSEA	RMSEA LCI	RMSEA UCI	AIC	BIC		Chi-square	Df	CFI	RMSEA	RMSEA LCI	RMSEA UCI	AIC	BIC		Chi-square	Df	CFI	ΔCFI	RMSEA	RMSEA LCI	RMSEA UCI	RMSEACI	AIC	BIC		Chi-square	Df	CFI	ΔCFI	RMSEA	RMSEA LCI	RMSEA UCI	RMSEACI	AIC	BIC		Chi-square	Df	CFI	ΔCFI	RMSEA	RMSEA LCI	RMSEA UCI	RMSEACI	AIC
N1: Anxiety	141.859	18	0.971	0.050	0.044	0.058	61066.590	61220.110		411.963	238	0.961	0.057	0.048	0.065	61068.220	62780.580		513.605	326	0.958	0.003	0.050	0.043	0.058	Overlap	60988.320	62181.070		724.360	403	0.929	0.029	0.059	0.053	0.066	Overlap	61055.050	61793.140		903.118	491	0.909	0.020	0.061	0.055	0.067	Overlap	61057.730
N2: Hostility	138.355	19	0.967	0.048	0.041	0.055	58770.910	58918.520		343.141	239	0.972	0.044	0.034	0.053	58810.000	60516.360		483.184	327	0.958	0.014	0.046	0.038	0.054	Overlap	58790.300	59977.070		638.469	404	0.937	0.021	0.051	0.044	0.058	Overlap	58796.460	59528.600		790.544	492	0.919	0.018	0.052	0.045	0.058	Overlap	58781.080
N3: Depression	119.793	18	0.971	0.046	0.039	0.053	62245.590	62399.110		380.946	238	0.961	0.052	0.042	0.060	62154.000	63866.360		515.625	326	0.948	0.013	0.051	0.043	0.058	Overlap	62126.550	63319.300		798.848	403	0.892	0.056	0.066	0.060	0.072	No overlap	62276.690	63014.780		960.896	491	0.872	0.020	0.065	0.059	0.071	Overlap	62255.640
N4: Self-Consciousness	144.177	17	0.954	0.053	0.045	0.060	62488.120	62647.530		400.940	237	0.945	0.055	0.046	0.064	62457.760	64175.930		523.412	325	0.933	0.012	0.052	0.044	0.060	Overlap	62417.110	63615.690		769.641	402	0.876	0.057	0.064	0.057	0.070	Overlap	62521.160	63265.110		934.683	490	0.850	0.026	0.063	0.057	0.069	Overlap	62492.850
N5: Impulsiveness	127.598	17	0.960	0.049	0.042	0.057	62383.190	62542.620		410.398	237	0.938	0.057	0.048	0.066	62300.970	64019.240		487.516	325	0.942	-0.004	0.047	0.039	0.055	Overlap	62216.690	63415.350		733.732	402	0.882	0.060	0.060	0.054	0.067	Overlap	62320.200	63064.190		893.032	490	0.857	0.025	0.060	0.054	0.066	Overlap	62285.110
N6: Vulnerability to Stress	169.035	17	0.955	0.057	0.051	0.064	53146.330	53305.750		415.995	237	0.951	0.058	0.050	0.066	53147.790	54865.950		519.581	325	0.947	0.004	0.051	0.044	0.059	Overlap	53099.290	54297.870		651.120	402	0.932	0.015	0.052	0.046	0.059	Overlap	53078.650	53822.600		833.312	490	0.906	0.026	0.056	0.050	0.062	Overlap	53151.320
E1: Warmth	106.127	19	0.970	0.041	0.034	0.048	56640.140	56787.740		442.686	239	0.937	0.061	0.053	0.070	56470.620	58176.860		538.099	327	0.935	0.002	0.053	0.046	0.061	Overlap	56407.810	57594.510		828.470	404	0.869	0.066	0.068	0.062	0.075	No overlap	56565.060	57297.150		1025.767	492	0.835	0.034	0.069	0.064	0.075	Overlap	56633.200
E2: Gregariousness	175.095	19	0.966	0.055	0.048	0.062	62392.620	62540.240		399.524	239	0.965	0.055	0.046	0.063	62117.850	63824.310		506.536	327	0.961	0.004	0.049	0.041	0.057	Overlap	62049.990	63236.830		758.807	404	0.922	0.039	0.062	0.056	0.069	Overlap	62161.200	62893.390		988.991	492	0.891	0.031	0.067	0.061	0.073	Overlap	62227.110
E3: Assertiveness	223.862	20	0.954	0.061	0.055	0.068	61479.680	61621.380		451.505	240	0.954	0.062	0.054	0.071	61381.070	63081.410		578.468	328	0.946	0.008	0.058	0.051	0.065	Overlap	61324.240	62505.030		801.451	405	0.914	0.032	0.066	0.059	0.072	Overlap	61403.720	62129.910		975.715	493	0.895	0.019	0.066	0.060	0.072	Overlap	61408.910
E4: Activity	222.554	16	0.958	0.069	0.062	0.077	60979.480	61144.800		546.283	236	0.938	0.076	0.068	0.084	60660.100	62384.170		660.722	324	0.933	0.005	0.068	0.061	0.075	Overlap	60599.190	61803.670		1005.709	401	0.880	0.053	0.082	0.076	0.088	No overlap	60805.680	61555.530		1236.591	489	0.851	0.029	0.082	0.077	0.088	Overlap	60855.300
E5: Excitement Seeking	156.069	19	0.965	0.052	0.045	0.059	66995.940	67143.560		403.159	239	0.940	0.055	0.046	0.064	65701.800	67408.370		495.593	327	0.939	0.001	0.048	0.040	0.056	Overlap	65627.510	66814.430		1036.473	404	0.770	0.169	0.083	0.077	0.089	No overlap	66071.900	66804.130		1378.879	492	0.677	0.093	0.089	0.084	0.095	Overlap	66213.070
E6: Positive Emotion	184.459	18	0.964	0.058	0.052	0.065	61178.430	61331.940		457.860	238	0.951	0.064	0.056	0.072	60748.420	62460.680		617.745	326	0.935	0.016	0.063	0.056	0.070	Overlap	60735.030	61927.710		851.596	403	0.900	0.035	0.070	0.064	0.076	Overlap	60828.500	61566.540		1088.911	491	0.867	0.033	0.073	0.068	0.079	Overlap	60914.440
O1: Openness to Fantasy	229.012	18	0.956	0.066	0.059	0.073	60678.260	60831.770		476.570	238	0.943	0.067	0.059	0.075	60139.270	61851.420		637.736	326	0.925	0.018	0.065	0.058	0.072	Overlap	60130.010	61322.610		768.769	403	0.912	0.013	0.063	0.057	0.070	Overlap	60107.000	60845.000		962.027	491	0.887	0.025	0.065	0.059	0.071	Overlap	60146.820
O2: Openness to Aesthetics	241.878	18	0.959	0.068	0.061	0.075	62940.540	63094.050		562.034	238	0.943	0.078	0.070	0.086	62876.880	64589.140		714.584	326	0.931	0.012	0.073	0.066	0.080	Overlap	62847.590	64040.270		967.833	403	0.900	0.031	0.079	0.073	0.085	Overlap	62951.160	63689.210		1061.689	491	0.899	0.001	0.072	0.066	0.077	Overlap	62895.810
O3: Openness to Feelings	113.446	18	0.960	0.044	0.037	0.051	58311.730	58465.250		387.492	238	0.937	0.053	0.044	0.061	58102.420	59814.680		519.283	326	0.918	0.019	0.051	0.043	0.059	Overlap	58074.350	59267.020		706.973	403	0.872	0.046	0.058	0.051	0.064	Overlap	58117.050	58855.090		883.533	491	0.834	0.038	0.060	0.054	0.065	Overlap	58138.540
O4: Openness to Actions	97.243	17	0.968	0.042	0.034	0.050	58099.740	58259.150		369.532	237	0.944	0.050	0.040	0.059	57587.340	59305.400		518.009	325	0.918	0.026	0.051	0.043	0.059	Overlap	57587.430	58785.940		759.471	402	0.848	0.070	0.063	0.056	0.069	Overlap	57686.390	58430.290		1006.866	490	0.780	0.068	0.068	0.063	0.074	Overlap	57800.520
O5: Openness to Ideas	245.914	18	0.951	0.068	0.062	0.075	61970.990	62124.500		427.847	238	0.960	0.059	0.051	0.068	61508.110	63220.370		567.312	326	0.949	0.011	0.057	0.050	0.065	Overlap	61472.100	62664.770		990.785	403	0.875	0.074	0.080	0.074	0.086	No overlap	61776.990	62515.030		1191.553	491	0.851	0.024	0.079	0.074	0.085	Overlap	61804.330
O6: Openness to Values	87.946	18	0.952	0.038	0.031	0.045	59649.950	59803.460		351.696	238	0.887	0.046	0.036	0.056	58949.500	60661.750		513.918	326	0.813	0.074	0.051	0.043	0.058	Overlap	58977.040	60169.720		663.648	403	0.741	0.072	0.054	0.046	0.060	Overlap	58977.080	59715.120		838.179	491	0.655	0.086	0.056	0.050	0.062	Overlap	58995.820
A1: Trust	162.852	18	0.962	0.055	0.048	0.062	54933.320	55086.840		435.817	238	0.951	0.061	0.052	0.069	54655.430	56367.680		567.286	326	0.940	0.011	0.057	0.050	0.064	Overlap	54651.010	55843.680		878.543	403	0.883	0.057	0.072	0.066	0.078	No overlap	54838.620	55576.660		1052.874	491	0.861	0.022	0.071	0.066	0.077	Overlap	54889.280
A2: Straightforwardness	212.807	19	0.953	0.061	0.055	0.068	61481.330	61628.940		514.927	239	0.932	0.071	0.063	0.080	61222.740	62929.200		639.650	327	0.923	0.009	0.065	0.058	0.072	Overlap	61172.590	62359.440		894.457	404	0.879	0.044	0.073	0.067	0.080	Overlap	61284.990	62017.170		1022.589	492	0.870	0.009	0.069	0.063	0.075	Overlap	61259.990
A3: Altruism	123.798	18	0.951	0.047	0.040	0.054	50844.490	50997.990		366.958	238	0.944	0.049	0.040	0.058	50646.180	52358.330		468.678	326	0.938	0.006	0.044	0.036	0.052	Overlap	50603.880	51796.480		803.028	403	0.827	0.111	0.066	0.060	0.073	No overlap	50821.010	51559.010		918.157	491	0.815	0.012	0.062	0.056	0.068	Overlap	50840.840
A4: Compliance	91.539	17	0.957	0.040	0.033	0.048	61989.480	62148.890		351.122	237	0.934	0.046	0.036	0.056	61563.540	63281.600		535.056	325	0.878	0.056	0.054	0.046	0.061	Overlap	61595.330	62793.840		797.801	402	0.770	0.108	0.066	0.060	0.072	Overlap	61718.860	62462.760		1096.413	490	0.647	0.123	0.074	0.068	0.080	Overlap	61843.090
A5: Modesty	187.406	15	0.960	0.065	0.058	0.073	58169.260	58340.490		454.635	235	0.943	0.064	0.056	0.073	57754.180	59484.260		585.317	323	0.932	0.011	0.060	0.053	0.067	Overlap	57720.790	58931.250		872.588	400	0.877	0.055	0.072	0.066	0.078	Overlap	57875.230	58631.030		1019.882	488	0.862	0.015	0.069	0.064	0.075	Overlap	57870.190
A6: Tendermindedness	84.175	19	0.967	0.036	0.029	0.043	59588.690	59736.310		329.761	239	0.952	0.041	0.030	0.051	59224.750	60931.210		428.375	327	0.946	0.006	0.037	0.027	0.046	Overlap	59170.320	60357.170		676.010	404	0.856	0.090	0.055	0.048	0.061	No overlap	59280.610	60012.790		866.113	492	0.802	0.054	0.058	0.052	0.064	Overlap	59341.290
C1: Competence	115.347	18	0.956	0.045	0.038	0.052	54635.160	54788.670		379.814	238	0.939	0.051	0.042	0.060	54704.850	56417.000		447.356	326	0.948	-0.009	0.041	0.032	0.049	Overlap	54614.430	55807.030		639.461	403	0.899	0.049	0.051	0.044	0.058	Overlap	54664.490	55402.480		781.112	491	0.876	0.023	0.051	0.045	0.057	Overlap	54637.540
C2: Order	203.034	18	0.952	0.062	0.055	0.069	59332.290	59485.800		447.147	238	0.950	0.062	0.054	0.071	58856.110	60568.360		621.272	326	0.929	0.021	0.063	0.056	0.070	Overlap	58875.050	60067.720		1126.342	403	0.826	0.103	0.089	0.083	0.095	No overlap	59269.550	60007.590		1287.884	491	0.808	0.018	0.085	0.080	0.090	Overlap	59321.460
C3: Dutifulness	113.230	19	0.951	0.043	0.036	0.050	53749.960	53897.560		371.768	239	0.930	0.050	0.040	0.059	53345.960	55052.210		497.568	327	0.910	0.020	0.048	0.040	0.056	Overlap	53334.540	54521.240		762.467	404	0.811	0.099	0.063	0.056	0.069	No overlap	53471.740	54203.830		934.195	492	0.767	0.044	0.063	0.058	0.069	Overlap	53601.920
C4: Achievement Striving	154.397	18	0.963	0.053	0.046	0.060	61900.700	62054.210		361.308	238	0.967	0.048	0.038	0.057	61139.710	62851.970		494.312	326	0.955	0.012	0.048	0.040	0.056	Overlap	61110.170	62302.850		1334.936	403	0.749	0.206	0.101	0.096	0.107	No overlap	61875.880	62613.920		1543.297	491	0.717	0.032	0.097	0.092	0.103	Overlap	61885.600
C5: Self-Discipline	170.225	17	0.955	0.058	0.051	0.065	57974.810	58134.230		436.418	237	0.946	0.061	0.053	0.069	57690.770	59408.930		575.618	325	0.932	0.014	0.058	0.051	0.066	Overlap	57674.810	58873.390		973.855	402	0.845	0.087	0.079	0.073	0.085	No overlap	57952.030	58695.970		1151.547	490	0.821	0.024	0.077	0.072	0.083	Overlap	57972.530
C6: Deliberation	175.794	18	0.953	0.057	0.050	0.064	59504.790	59658.310		437.849	238	0.939	0.061	0.052	0.069	59291.710	61004.080		557.088	326	0.929	0.010	0.056	0.048	0.063	Overlap	59249.550	60442.300		801.101	403	0.878	0.051	0.066	0.060	0.073	Overlap	59351.510	60089.600		973.793	491	0.852	0.026	0.066	0.060	0.072	Overlap	59352.490
Neuroticism	59.687	6	0.990	0.058	0.045	0.070	35660.390	35784.360		216.553	105	0.980	0.069	0.056	0.081	35650.860	36943.660		288.141	171	0.979	0.001	0.055	0.044	0.065	Overlap	35594.630	36497.820		480.080	226	0.955	0.024	0.071	0.062	0.079	Overlap	35684.730	36263.250		579.379	292	0.949	0.006	0.066	0.058	0.074	Overlap	35665.030
Extraversion	32.364	6	0.995	0.040	0.028	0.054	36638.030	36762.000		159.124	105	0.989	0.048	0.033	0.062	35810.070	37102.870		236.908	171	0.987	0.002	0.041	0.028	0.053	Overlap	35756.950	36660.140		899.834	226	0.865	0.122	0.115	0.107	0.123	No overlap	36353.620	36932.140		976.145	292	0.863	0.002	0.102	0.095	0.109	Overlap	36303.630
Openness	87.941	6	0.974	0.071	0.059	0.083	38111.640	38235.610		216.308	105	0.959	0.069	0.056	0.081	36937.320	38230.130		299.141	171	0.953	0.006	0.058	0.047	0.068	Overlap	36898.050	37801.240		1213.009	226	0.636	0.317	0.139	0.132	0.146	No overlap	37802.920	38381.430		1361.042	292	0.606	0.030	0.127	0.121	0.134	Overlap	37819.750
Agreeableness	70.548	4	0.972	0.078	0.064	0.094	38822.690	38958.460		176.777	103	0.964	0.056	0.043	0.069	38327.130	39631.740		278.541	169	0.947	0.017	0.054	0.043	0.064	Overlap	38317.290	39232.290		448.381	224	0.891	0.056	0.067	0.058	0.075	Overlap	38388.980	38979.300		551.127	290	0.873	0.018	0.063	0.056	0.071	Overlap	38374.740
Conscientiousness	105.614	7	0.979	0.072	0.062	0.083	36062.810	36180.870		180.107	106	0.985	0.056	0.042	0.068	35621.350	36908.250		246.591	172	0.985	0.000	0.044	0.032	0.055	Overlap	35565.780	36463.070		709.270	227	0.903	0.082	0.097	0.089	0.105	No overlap	35968.630	36541.250		875.297	293	0.883	0.020	0.094	0.087	0.101	Overlap	36033.830
Chi-square statistics were significant at p < .001 in all cases.
Df = degrees of freedom
CFI = Comparative Fit Index
RMSEA = Root Mean Square Error of Approximation
RMSEA LCI = RMSEA lower 5% confidence interval
RMSEA UCI = RMSEA upper 95% confidence interval
AIC = Akaike information criterion
BIC = Bayesian Information Criterion
ΔCFI = change in CFI, larger than 0.01 indicates lack of MI (0.03 for configural MI)
RMSEACI = RMSEA overlap criterion (lack of overlap indicates lack of MI)
[truncated: 1 more columns]
